# Supplementary material for: A Genome-Wide Scan Reveals Important Roles of DNA Methylation in Human Longevity by Regulating Age-Related Disease Genes
Source: PLoS One. 2015 Mar 20;10(3):e0120388. doi: 10.1371/journal.pone.0120388 (PMC4368809; doi:10.1371/journal.pone.0120388)
Supplement: S1 Dataset — (XLS) [file pone.0120388.s001.xls]

## Sheet: DMRs_A_H_Reads_Num_edgeR_Result
Chr	Start	End	Direction	logFC	PValue
chr9	135615801	135616000	hyper	4.27456	2.8e-08
chr8	57558601	57558800	hypo	-3.61359	1.04e-07
chr18	71422201	71422800	hypo	-2.33236	4.44e-07
chr16	21946001	21946200	hypo	-2.57128	6.68e-07
chr8	75294401	75294600	hyper	3.17052	1.01e-06
chr2	145569201	145569600	hypo	-2.94469	1.56e-06
chr7	32635801	32636000	hypo	-2.85151	3.25e-06
chr6_qbl_hap2	907801	908600	hypo	-2.88817	3.88e-06
chr13	59400001	59400200	hypo	-2.01909	4.2e-06
chr5	84992001	84992400	hypo	-2.25647	4.27e-06
chr3	133793001	133793600	hypo	-2.14974	4.8e-06
chr8	14706201	14706600	hyper	2.12302	4.87e-06
chr13	48635001	48635200	hypo	-2.15393	5.56e-06
chr3	129855801	129856400	hyper	2.18284	6.06e-06
chr9	114887001	114887800	hypo	-3.01002	6.09e-06
chr8	86309601	86309800	hyper	2.26696	6.67e-06
chrX	110910001	110910200	hypo	-1.94191	6.8e-06
chr12	21255801	21256200	hypo	-2.19801	7.06e-06
chr2	69979001	69979200	hypo	-2.5826	7.78e-06
chr11	19912401	19912800	hyper	2.43003	8.58e-06
chr1	97530801	97531000	hyper	2.06105	8.76e-06
chr1	15055001	15055400	hypo	-2.13734	8.79e-06
chr20	51811001	51811200	hyper	2.23096	9.64e-06
chr19	57517001	57517200	hypo	-2.11558	1.02e-05
chr7	140603001	140603200	hypo	-2.11558	1.04e-05
chr4	44183201	44183800	hypo	-3.07601	1.3e-05
chr15	98310401	98310800	hyper	2.12779	1.37e-05
chr15	21773201	21773400	hypo	-2.23167	1.4e-05
chr5	42720601	42720800	hypo	-1.97914	1.64e-05
chr22	27845801	27846000	hyper	2.12973	1.75e-05
chr2	208945601	208946200	hyper	1.98741	1.92e-05
chr6	106222401	106222600	hypo	-2.06118	2.16e-05
chr8	54542801	54543200	hypo	-2.14297	2.29e-05
chr8_random	189401	189800	hypo	-2.38107	2.34e-05
chr4	158650601	158651000	hypo	-2.54922	2.36e-05
chr5	150599201	150599400	hyper	2.91286	2.37e-05
chr2	39147001	39147200	hypo	-1.91708	2.69e-05
chr2	184903001	184903200	hypo	-2.13734	2.78e-05
chr17	3272001	3272600	hyper	1.72839	2.83e-05
chr6	11598601	11598800	hypo	-1.95927	2.87e-05
chr2	198613201	198613600	hyper	2.6363	3.15e-05
chr14	105363001	105363200	hypo	-1.84209	3.31e-05
chr11	6693001	6693600	hyper	2.07442	3.42e-05
chr3	100292401	100292600	hypo	-2.27396	3.44e-05
chr10	123921001	123921200	hypo	-1.99401	3.51e-05
chr10	30007801	30008200	hypo	-2.01209	3.84e-05
chr18	14147801	14148000	hyper	1.87571	4.01e-05
chr12	13444601	13445000	hypo	-1.84481	4.02e-05
chr8	106250801	106251000	hyper	2.61221	4.2e-05
chr7	46133601	46133800	hyper	3.53772	4.21e-05
chr8	3550001	3550200	hypo	-2.077	4.35e-05
chr9	102536801	102537000	hypo	-1.90611	4.48e-05
chr20	8225001	8225200	hyper	1.89542	4.7e-05
chr3	65550401	65550600	hyper	2.15152	4.77e-05
chr1	69601	69800	hypo	-2.27255	4.84e-05
chr6	37617801	37618200	hypo	-2.49757	4.86e-05
chr4	143593201	143593600	hyper	1.84667	4.87e-05
chr5	33643401	33643600	hypo	-2.05397	4.88e-05
chr13_random	41401	41600	hyper	2.38282	4.91e-05
chr5	168080401	168080600	hypo	-1.76638	4.96e-05
chr9	7778401	7778800	hyper	2.17231	5.03e-05
chr10	59316601	59316800	hypo	-1.91402	5.3e-05
chr14	54312001	54312200	hypo	-2.43294	5.3e-05
chr17	15734201	15734400	hyper	1.97321	5.44e-05
chr4	134010201	134010400	hyper	2.01606	5.55e-05
chr3	190919801	190920600	hyper	2.06599	5.94e-05
chr1	167796201	167796800	hypo	-1.87759	6.14e-05
chr17	61812801	61813000	hypo	-2.11694	6.16e-05
chr20	22507401	22507800	hyper	2.08049	6.97e-05
chr13	41989201	41989400	hyper	2.06155	7.11e-05
chr16	9478201	9478400	hypo	-1.97114	7.21e-05
chrX	5962801	5963000	hypo	-2.2634	7.34e-05
chr8	2710801	2711200	hypo	-1.93806	7.51e-05
chr1	75903801	75904200	hypo	-1.75949	7.62e-05
chr20	21066401	21066600	hyper	1.8932	7.68e-05
chr5	150741401	150741600	hypo	-2.09653	7.88e-05
chr14	80542201	80542400	hyper	1.94836	7.97e-05
chr3	114285201	114285600	hypo	-1.98617	8e-05
chr12	32496801	32497000	hypo	-2.21006	8e-05
chr1	57260001	57260200	hypo	-1.79968	8.07e-05
chr4	118639401	118639800	hypo	-2.32684	8.1e-05
chr16	81529401	81530000	hyper	1.91226	8.13e-05
chr10	88919801	88920000	hyper	2.02817	8.22e-05
chr2	124593001	124593200	hyper	1.80005	8.29e-05
chr2	158917801	158918000	hyper	2.03868	8.5e-05
chr18	65948601	65948800	hypo	-1.90686	8.5e-05
chr14	72372801	72373000	hyper	1.81702	8.64e-05
chr11	113561801	113562600	hyper	1.70042	8.73e-05
chr6	48110401	48111000	hypo	-2.50012	8.82e-05
chr11	9040401	9040600	hypo	-2.03093	9.05e-05
chr16	74451401	74451600	hypo	-1.92328	9.5e-05
chr4	105876801	105877000	hypo	-1.77453	9.56e-05
chr17	64385801	64386000	hypo	-1.70452	9.85e-05
chr4	42219401	42219600	hyper	1.7886	0.000100284
chr8	100028601	100028800	hyper	2.72678	0.000102184
chr6	87244401	87244600	hyper	2.08138	0.000102525
chr3	36768401	36768600	hypo	-2.05607	0.000103808
chr10	49458401	49458600	hyper	1.80005	0.000104461
chr4	96986401	96986600	hyper	1.88013	0.000105656
chr16	52401201	52401400	hypo	-1.64481	0.000107224
chr6	155236401	155236600	hypo	-1.87479	0.000110313
chr11	73822801	73823000	hypo	-2.36481	0.000112865
chr7	3347201	3347400	hypo	-1.72698	0.000114113
chr9	113081201	113081400	hypo	-2.37175	0.000115884
chr10	122425201	122425400	hyper	2.20048	0.000117044
chr16	5861401	5861600	hyper	1.97194	0.000120097
chr2	174156201	174156400	hypo	-1.7292	0.000123733
chr12	120350401	120350800	hyper	1.69759	0.000126452
chr9	20301201	20301600	hypo	-1.78569	0.000128348
chr4	42373201	42373400	hyper	2.28663	0.000129883
chr10	10317201	10317400	hyper	1.72308	0.000132438
chr4	185802601	185803000	hyper	2.44501	0.000135528
chr8	143669601	143670000	hyper	2.16036	0.000140317
chr20	20032601	20032800	hypo	-1.75094	0.000141489
chr7	152406801	152407000	hyper	1.68573	0.000147024
chr2	80726001	80726200	hypo	-1.88423	0.000147869
chr5	117873401	117873600	hyper	2.30023	0.00014829
chr2	225032601	225032800	hyper	1.8958	0.000152305
chr14	58133001	58133200	hypo	-1.85671	0.000154079
chr6	159135601	159135800	hyper	1.77089	0.000154654
chr2	65315201	65315400	hypo	-1.64481	0.000156144
chr8	21023401	21023600	hyper	1.98638	0.000159779
chrX	85271801	85272000	hypo	-1.71684	0.000160086
chr4	176215801	176216000	hypo	-1.86503	0.000160172
chr4	179032201	179032600	hypo	-1.72134	0.000163726
chr7	13915401	13915600	hypo	-1.89578	0.000165398
chr16	81924201	81924400	hypo	-1.80113	0.000171424
chr19	50830401	50830600	hypo	-2.50494	0.000173497
chr2	96856801	96857000	hypo	-1.78291	0.000175874
chr14	40343401	40343600	hypo	-1.93806	0.000176112
chr2	169965001	169965200	hypo	-1.70967	0.000176537
chr13	97128201	97128800	hypo	-1.97508	0.000178094
chr8	18847401	18847600	hypo	-1.95875	0.000179985
chr10	24543201	24543600	hyper	1.67127	0.00018191
chr3	53562201	53562400	hypo	-1.7292	0.000182155
chr3	145658001	145658200	hypo	-1.68691	0.000183375
chr6	3805801	3806000	hypo	-1.70967	0.000184392
chr8	86760001	86760800	hypo	-1.97057	0.000194145
chr3	27740801	27741200	hyper	2.02616	0.000196196
chr9	40172801	40173200	hyper	1.63526	0.0001963
chr3	54371601	54371800	hypo	-1.72211	0.000197776
chr3	135882601	135882800	hypo	-1.64955	0.000197801
chr2	20735001	20735200	hyper	1.92575	0.000198377
chr12	81382001	81382200	hypo	-1.73899	0.00019992
chr13	33833401	33833800	hyper	1.76621	0.000202028
chrX	30236201	30236400	hyper	2.18995	0.000202164
chr8	32568401	32568600	hypo	-1.60035	0.000204719
chr19	46030201	46030400	hyper	1.86136	0.000206843
chr10	99365801	99366000	hyper	1.69419	0.000209382
chr6	224601	224800	hyper	1.99518	0.0002103
chr13	81045001	81045200	hypo	-1.73427	0.000211752
chr18	52937601	52937800	hypo	-1.97271	0.000212874
chr12	33640801	33641000	hypo	-1.60506	0.000213443
chr16	65999801	66000000	hypo	-1.92382	0.000216485
chr13	20627401	20627600	hyper	2.11358	0.000217441
chr17	55454401	55454800	hyper	1.67719	0.000217748
chr5	37578001	37578400	hyper	1.82743	0.000217996
chr15	19254601	19254800	hyper	1.78323	0.000218607
chr3	117363401	117363800	hypo	-1.61758	0.000222257
chr10	3514601	3514800	hyper	1.91196	0.000223884
chrX	108223001	108223400	hypo	-1.78291	0.000223946
chr6	48800801	48801000	hyper	1.85352	0.000228816
chr8	19183601	19183800	hypo	-1.74988	0.000230164
chr8	124306801	124307000	hypo	-1.78136	0.000230615
chr4	9756001	9756200	hypo	-1.99401	0.000231857
chr3	198744001	198744400	hypo	-1.86352	0.000232097
chr5	152418001	152418400	hyper	1.73061	0.00023292
chr1	206736401	206736600	hyper	1.91282	0.00023363
chr10	60995001	60995200	hyper	2.112	0.000234527
chr1	116054801	116055000	hyper	1.85815	0.000238001
chr6	161714001	161714200	hypo	-1.66579	0.000242351
chr10	131370201	131370400	hyper	1.77653	0.00024292
chr1	75402801	75403000	hypo	-1.6297	0.000247821
chr4	130146201	130146600	hypo	-1.68572	0.000247886
chr6	3667601	3667800	hypo	-1.59135	0.000249853
chr16	47937601	47938000	hyper	1.75887	0.000250936
chr8	30006601	30006800	hypo	-1.72134	0.000252417
chr7	48890801	48891200	hypo	-1.63859	0.000254341
chr12	61518801	61519000	hyper	2.04978	0.000254562
chr1	33950801	33951000	hypo	-1.68286	0.000256436
chr16	61889201	61889400	hyper	1.79692	0.000256706
chr2	38002601	38002800	hyper	2.15808	0.000257097
chr6	1124601	1124800	hyper	1.79057	0.000260426
chr2	121306001	121306200	hyper	2.08102	0.000260985
chr18	69491201	69491400	hypo	-1.66775	0.000266216
chr10	102400001	102400200	hypo	-1.8115	0.000268643
chr4	121057601	121057800	hypo	-1.75358	0.000269086
chr15	72807401	72807600	hyper	1.71375	0.000272209
chr6	34904401	34904600	hyper	1.74636	0.000274932
chr2	176551201	176551400	hypo	-1.78431	0.000275501
chr4	149384801	149385000	hypo	-1.68739	0.000275706
chr21	40768001	40768200	hypo	-1.88423	0.000275985
chr20	53607001	53607200	hyper	2.56059	0.000278526
chr12	24608201	24608400	hyper	1.85901	0.000279085
chr22	34999601	34999800	hypo	-1.73427	0.000280623
chr15	48139401	48140000	hypo	-1.84097	0.000281497
chr1	241349401	241349600	hypo	-1.65143	0.000285715
chr6	152720401	152721000	hyper	1.63722	0.000290073
chr7	109479401	109479600	hypo	-1.63461	0.0002941
chr20	5362401	5362600	hypo	-2.07774	0.000295328
chr6	67693201	67693600	hypo	-2.00228	0.000297435
chr5	31747401	31747600	hyper	3.49895	0.000298399
chr6	131788401	131788600	hypo	-1.82275	0.000300398
chr9	102371001	102371400	hypo	-1.78136	0.000301042
chr13	19847401	19847600	hypo	-1.87416	0.000304379
chr8	23743401	23743600	hypo	-1.75949	0.000305507
chr8	9144201	9144600	hypo	-2.2626	0.00030654
chr4	7674401	7674600	hyper	1.54186	0.000307005
chr1	244611001	244611200	hypo	-1.62107	0.000308918
chr17	30585801	30586000	hypo	-1.5045	0.000309592
chr11	17833001	17833200	hyper	1.8635	0.000312277
chr12	89159001	89159200	hyper	1.76896	0.000314939
chr1	168934601	168934800	hyper	1.65313	0.000315695
chr4	147671401	147671600	hypo	-1.62351	0.000317188
chr6	3430201	3430400	hyper	1.83284	0.000317968
chr12	17676201	17676400	hypo	-1.79068	0.000319723
chr2	132157001	132157400	hyper	2.34023	0.000322605
chr15	82334401	82335000	hypo	-1.71302	0.000322615
chr22	21050001	21050200	hypo	-1.6653	0.000323062
chr13	110569601	110569800	hypo	-1.78431	0.000323227
chr15	23337001	23337200	hypo	-1.61065	0.000328312
chr8	114058201	114058400	hypo	-1.52931	0.000328973
chr5	72883001	72883200	hypo	-1.64614	0.000330813
chr6	2470401	2470600	hypo	-1.77453	0.000332812
chr9	12746201	12746400	hypo	-1.66706	0.000333934
chrX	67186601	67186800	hyper	2.14952	0.0003374
chr5	28123801	28124000	hypo	-1.70967	0.000341226
chr20	14592601	14592800	hypo	-2.05397	0.000341661
chr20	58418001	58418200	hypo	-1.72763	0.000347663
chr12	128261601	128261800	hypo	-1.59135	0.000348385
chr17	38794401	38794600	hyper	2.61033	0.000350034
chr5	14687801	14688000	hypo	-1.96021	0.000351762
chr3	138341601	138341800	hypo	-1.66625	0.000352392
chr10	129490801	129491000	hypo	-1.62351	0.000354129
chr8	52357401	52357800	hyper	1.98261	0.000355933
chr4	132917801	132918000	hypo	-1.74682	0.000357577
chr10	21195601	21195800	hyper	1.67795	0.000358386
chr20	4928801	4929000	hyper	1.91455	0.000358522
chr11	33040801	33041000	hyper	1.72801	0.000359177
chr3	191333601	191334200	hypo	-1.59766	0.000359678
chr7	101959001	101959200	hyper	1.73155	0.000359724
chr7	14268201	14268400	hypo	-1.71127	0.000361586
chr4	190728401	190728600	hypo	-1.77022	0.000363391
chr4	115363001	115363200	hypo	-1.88016	0.000365163
chr10	33532601	33533000	hyper	2.02197	0.000369313
chr5	179936601	179937000	hypo	-1.66863	0.000370017
chr19	46867801	46868000	hypo	-1.62351	0.000372687
chr2	111744401	111744600	hyper	1.93649	0.00037281
chrX	50958201	50958400	hypo	-1.55195	0.000374899
chr18	40698801	40699000	hypo	-1.64614	0.000376705
chr19	61890801	61891000	hypo	-1.86352	0.000377319
chr5	58085001	58085200	hypo	-1.83802	0.00038128
chr7	43775201	43775400	hyper	1.65963	0.000382951
chr10	54993201	54993400	hypo	-1.64176	0.000383138
chr4	147967201	147967400	hypo	-1.8073	0.000385161
chr13	26484801	26485000	hypo	-1.61065	0.000385502
chr10	36994601	36995000	hypo	-2.05303	0.000387618
chr11	3275801	3276000	hyper	1.97939	0.000390967
chr15	28427001	28427200	hyper	1.75209	0.000394788
chr5	30605401	30605600	hypo	-1.75323	0.000395228
chr3	150316001	150316200	hyper	1.64774	0.000400201
chrX	23210001	23210200	hypo	-1.77526	0.000403037
chr2	185365201	185365400	hypo	-1.70821	0.000403203
chr15	59852201	59852400	hypo	-1.80113	0.000403443
chr2	156825001	156825200	hypo	-1.7414	0.000405229
chr9	71781001	71781200	hypo	-1.77918	0.000405559
chr20	19146201	19146600	hyper	1.75209	0.000408074
chr9	43132801	43133000	hyper	1.63387	0.000408834
chr7	68144201	68144400	hyper	1.73155	0.000408901
chr6	84944201	84944400	hypo	-1.55195	0.000409313
chr9	126527601	126527800	hypo	-2.06257	0.000410232
chrX	78034001	78034200	hypo	-1.8073	0.00041226
chr3	77820401	77820800	hypo	-1.61958	0.000413246
chr14	24171801	24172200	hyper	1.60815	0.000413659
chr9	124749401	124749600	hypo	-1.6653	0.000417121
chr14	32881001	32881400	hypo	-1.4684	0.000417231
chr5	176471801	176472000	hyper	1.75948	0.000417372
chr4	124366601	124366800	hypo	-1.68739	0.000419583
chr12	29053801	29054000	hypo	-1.72698	0.000419813
chr16	32432001	32432200	hyper	1.5803	0.00042205
chr15	90895401	90895800	hypo	-1.5691	0.000422662
chr3	165912401	165912600	hypo	-1.52991	0.000426573
chr12	106313401	106313600	hypo	-1.76638	0.000427541
chr6	407201	407400	hypo	-1.8961	0.000431244
chr7	7857201	7857600	hypo	-1.87416	0.000432541
chr12	32418201	32418400	hyper	1.62511	0.000432641
chr18	63445601	63445800	hyper	1.77827	0.000433069
chr2	23416601	23416800	hyper	1.56151	0.000438316
chr3	188257401	188257600	hypo	-1.95109	0.00043903
chr1	236457401	236457600	hyper	1.65426	0.000440878
chr6	42377001	42377200	hypo	-1.6879	0.00044319
chr15	78810601	78810800	hypo	-2.05448	0.000446341
chr3	16631201	16631400	hypo	-2.16495	0.000448084
chrX	35957201	35957400	hypo	-1.60506	0.000450016
chr6	96739201	96739400	hypo	-1.68478	0.000452463
chr1	86761001	86761200	hypo	-1.68608	0.000454081
chr4	151652001	151652200	hypo	-1.6485	0.000455058
chr7	7532201	7532600	hypo	-1.74195	0.000456406
chr9	28949201	28949400	hypo	-1.74682	0.00045744
chr1	45219801	45220000	hyper	1.59866	0.000459305
chr8	136399001	136399200	hypo	-1.49803	0.000460007
chr7	18173601	18174000	hypo	-1.54787	0.00046387
chr1	7895601	7896000	hyper	1.59122	0.000464165
chr2	161982401	161982600	hyper	1.61878	0.000467944
chr9	26616201	26616400	hyper	1.72474	0.000473677
chr3	133860601	133861000	hypo	-1.6232	0.00047564
chr2	98893201	98893400	hyper	1.61717	0.000476271
chr12	100605401	100605800	hypo	-1.69672	0.000477777
chr11	57788401	57788600	hypo	-1.7569	0.000481126
chr19	21541601	21541800	hyper	1.5803	0.000481179
chr2	51832801	51833000	hypo	-1.73427	0.00048313
chr15	24983401	24983600	hypo	-1.69998	0.0004835
chr2	20915801	20916000	hypo	-1.57578	0.000490043
chr3	43184401	43184600	hyper	1.69196	0.000490228
chr20	13203201	13203600	hyper	1.87174	0.000491203
chr20	31425401	31425600	hypo	-1.5238	0.000492344
chr16	25717601	25717800	hypo	-1.88423	0.00049326
chr3	30587001	30587400	hypo	-1.65027	0.000496793
chr6	2505201	2505800	hypo	-1.88603	0.000498561
chr7	70399401	70399600	hyper	1.62028	0.00049978
chr8	33886401	33886800	hypo	-1.52724	0.000499981
chr17	72139801	72140000	hypo	-1.70452	0.00050209
chr3	78955201	78955400	hypo	-1.66706	0.000503501
chr17	2786201	2786400	hyper	1.51894	0.0005057
chr15	32003801	32004000	hyper	1.59813	0.000508609
chr1	14949801	14950000	hypo	-2.50033	0.000514749
chr12	52424801	52425000	hypo	-1.64176	0.000515685
chr14	23951601	23951800	hypo	-1.85671	0.000516685
chr5	144789201	144789400	hypo	-1.56527	0.000517378
chr2	80267801	80268000	hypo	-1.64614	0.000517676
chr1	199898401	199898600	hyper	1.71413	0.000518343
chr17	45883401	45883600	hyper	1.56103	0.000520403
chr5	151946601	151946800	hyper	1.87391	0.000521553
chr12	80169001	80169200	hyper	2.17306	0.000522062
chr13	72943001	72943200	hypo	-1.64465	0.000525876
chr2	212261201	212261400	hypo	-1.66475	0.000528671
chr3	28915601	28915800	hypo	-1.58292	0.000528898
chr1	1634201	1634600	hyper	2.20048	0.000535622
chr19	6576201	6576600	hypo	-1.42989	0.000536265
chr2	97801201	97801600	hypo	-1.71149	0.000538346
chr4	149835601	149835800	hypo	-1.66775	0.000541959
chr16	6076601	6076800	hypo	-2.00673	0.000545343
chr4	26443201	26443800	hypo	-1.49052	0.0005555
chr19	54305601	54305800	hypo	-1.60035	0.000556551
chr15	88225201	88225600	hyper	1.60024	0.00056119
chr16	86718401	86718600	hyper	1.69891	0.000563651
chr2	157040801	157041000	hypo	-1.93844	0.000566121
chr2	131410201	131410400	hypo	-1.61177	0.000572851
chr7	8978601	8978800	hypo	-1.79864	0.000576727
chr14	85838201	85838800	hypo	-1.65887	0.000580388
chrX	152054401	152055000	hypo	-1.7084	0.00058593
chr4	57622201	57622400	hyper	1.64265	0.000595946
chr2	2937201	2937600	hyper	1.57848	0.000605786
chr8	77960401	77960600	hypo	-1.64955	0.000607782
chr16	86218401	86219000	hyper	1.86892	0.000612622
chr21	24022401	24022600	hypo	-1.64378	0.000617628
chr2	134757801	134758000	hypo	-1.5474	0.000627343
chr15	99488201	99489000	hypo	-1.53441	0.00063146
chr2	138934001	138934200	hypo	-1.51678	0.00063324
chr4	90708201	90708800	hypo	-1.75032	0.000636401
chr17	46730801	46731200	hypo	-1.61722	0.000637909
chr12	65507401	65507600	hypo	-1.51974	0.000639368
chr5	41021801	41022200	hyper	1.47031	0.000641236
chr2	32778401	32778600	hyper	1.46787	0.00064187
chr5	148908801	148909000	hyper	1.57095	0.000643206
chr6	147399801	147400000	hypo	-1.66775	0.00065101
chr7	153325801	153326000	hypo	-1.60035	0.000654476
chr3	77112001	77112400	hypo	-1.62148	0.000654767
chr6	108169601	108170000	hypo	-1.56527	0.000654792
chr2	205202201	205202600	hyper	1.55201	0.000655562
chr17	22794001	22794200	hyper	1.67407	0.000666953
chr4	116996401	116996800	hyper	1.88013	0.000672156
chr14	88664601	88665200	hypo	-1.65805	0.000680926
chr15	58961601	58961800	hyper	1.62613	0.000690107
chr22	27846401	27846600	hyper	1.46167	0.000690156
chr1	169313601	169313800	hypo	-1.84097	0.000692402
chr7	154086201	154086600	hyper	1.56823	0.000697433
chr14	54407401	54407600	hyper	2.05442	0.000700318
chr12	76496601	76496800	hypo	-1.53641	0.000701784
chr10	118779201	118779400	hyper	1.45901	0.000704385
chr22	38693401	38693600	hyper	1.55915	0.000714205
chr5	164719201	164719600	hyper	1.7209	0.000721366
chr6	24537801	24538000	hyper	1.94323	0.000734172
chr12	10165201	10165400	hyper	1.51274	0.000737449
chr1	76678201	76678400	hypo	-1.55994	0.000746809
chr4	93278201	93278400	hyper	1.76155	0.000750116
chr1	172408601	172408800	hyper	1.58131	0.000754055
chr22	28788001	28788200	hyper	1.49959	0.000754659
chr20	39576601	39577000	hyper	1.58131	0.000764308
chr1	183046801	183047000	hypo	-1.47676	0.000764408
chr8	37106601	37106800	hypo	-1.60295	0.000766491
chr13	68557001	68557400	hypo	-1.64702	0.000769736
chr14	40695001	40695400	hyper	1.58483	0.000776553
chr22	48166801	48167000	hypo	-1.55175	0.000780226
chr3	76584201	76584600	hypo	-1.5238	0.000782171
chr5	18557001	18557400	hypo	-1.60557	0.000784309
chr5	140778001	140778400	hyper	1.69084	0.000785604
chr3	167974401	167974600	hypo	-1.60537	0.00078605
chr2	194764001	194764200	hypo	-1.63602	0.000787201
chr19	59948801	59949000	hypo	-1.65143	0.000790904
chr3	59869401	59869600	hypo	-1.79436	0.000792897
chr2	120842801	120843200	hyper	1.47358	0.000798172
chr8	112367401	112367800	hyper	1.54646	0.000799711
chr9	5236201	5236400	hyper	1.4558	0.000822826
chr6	103061001	103061200	hyper	1.65916	0.000824876
chr2	163906201	163906400	hyper	1.48563	0.000826655
chr8	8111001	8111200	hypo	-1.747	0.000835584
chr9	42311801	42312000	hypo	-2.2421	0.000837103
chr2	135542601	135542800	hyper	1.43255	0.000837435
chr5	77688001	77688400	hypo	-1.97923	0.000843816
chr17	64213601	64213800	hyper	2.08028	0.000846617
chrX	22226601	22226800	hypo	-1.60743	0.000851894
chr4	117068201	117068400	hyper	1.61868	0.000870315
chr7	51533401	51533600	hypo	-1.56228	0.000870559
chr14	58162201	58162600	hypo	-1.48923	0.000870916
chr14	99933201	99933400	hypo	-1.73193	0.000871205
chr10	49460801	49461200	hyper	1.59339	0.000877142
chr3	65436401	65436600	hypo	-1.58749	0.000877776
chr5	6966001	6966200	hyper	1.65803	0.000878755
chr14	105954801	105955200	hypo	-1.4759	0.000884612
chr6	26850001	26850200	hyper	1.91964	0.000885389
chr7	100432801	100433000	hyper	1.97415	0.000886822
chr8	103582201	103582600	hypo	-1.51543	0.000890165
chr13	56611601	56612200	hypo	-1.56754	0.000902585
chr2	100453801	100454200	hyper	1.74598	0.00090331
chr4	81345001	81345400	hypo	-1.58487	0.000906349
chr6	132203801	132204400	hypo	-1.65541	0.000930283
chrX	19077001	19077200	hypo	-1.57602	0.000931496
chr13	83616201	83616400	hypo	-1.43165	0.000958211
chr17	45847601	45848000	hyper	1.52163	0.000960658
chr4	170006401	170007000	hyper	1.70506	0.000962086
chr7	150305001	150305200	hyper	1.70837	0.000968354
chrX	145977801	145978000	hypo	-1.49964	0.000970056
chr21	29113401	29113600	hyper	1.78857	0.000973074
chr17	23588601	23589000	hypo	-1.89769	0.000984842
chr9	112004401	112004600	hyper	1.47292	0.000986226
chr8	106835801	106836000	hypo	-1.72092	0.000994682
chr15	50528001	50528200	hyper	1.55199	0.000995268
chr5	135667801	135668000	hypo	-1.56623	0.00100513
chr19	10259601	10259800	hyper	1.50033	0.00101489
chr10	77122801	77123000	hypo	-1.42233	0.00102037
chr14	20203201	20203400	hyper	1.7708	0.0010294
chr1	1292201	1292600	hypo	-1.75871	0.00103065
chr8	56312201	56312400	hyper	1.77334	0.00103175
chr10	59508001	59508400	hyper	1.47401	0.00103514
chr2	200148801	200149200	hypo	-1.63206	0.00104069
chr10	67762201	67762400	hypo	-1.69517	0.00104495
chrX	4059601	4060000	hyper	1.88887	0.00104618
chr15	30496601	30497000	hyper	1.53479	0.00104977
chr17	64214001	64214200	hyper	1.98967	0.00105363
chr10	33063401	33063800	hyper	1.52232	0.00105829
chr18	54869801	54870000	hypo	-1.40111	0.00106113
chr11	23285001	23285200	hyper	1.67407	0.00106363
chr1	57985601	57985800	hyper	1.52035	0.00108161
chr6	162158601	162159000	hypo	-1.46574	0.00109064
chr7	80612001	80612200	hypo	-1.64193	0.00109168
chr1	238204601	238204800	hyper	1.48315	0.00109936
chr11	89205201	89205400	hypo	-2.45743	0.0011033
chr19	60100001	60100800	hyper	1.52658	0.00111298
chr12	29735601	29736000	hypo	-1.61177	0.00117297
chr3	197540401	197540600	hypo	-1.59633	0.00118285
chrX	121184001	121184400	hyper	1.52009	0.00119391
chr11	22054001	22054200	hypo	-1.65451	0.00120504
chr3	100237601	100237800	hyper	1.48811	0.001235
chr2	14609201	14609400	hyper	1.47925	0.00126346
chr7	72942401	72942600	hypo	-1.5365	0.00127835
chr4	53996401	53996600	hypo	-1.55175	0.00128953
chr15	21796201	21796600	hyper	1.57105	0.00129297
chr16	31962001	31962200	hyper	1.69989	0.00129438
chr7	57379001	57379400	hypo	-1.72681	0.00130502
chr1	152759201	152759400	hypo	-1.47824	0.00132756
chr7	68773401	68773600	hyper	1.3854	0.00132929
chr16	32266001	32266600	hyper	1.66406	0.00133003
chrX	49102201	49102800	hyper	1.7434	0.00134385
chr6	66480201	66480400	hypo	-1.47	0.00134495
chr9	74135801	74136400	hyper	1.45366	0.00135056
chr11	70084601	70084800	hypo	-1.92873	0.00135224
chr8	890001	890200	hyper	1.77627	0.00135797
chr13	48723201	48723800	hyper	1.38865	0.00139316
chr3	113286401	113286600	hyper	1.44881	0.001409
chr18	42424401	42424600	hyper	1.6873	0.00143872
chr8	10695001	10695200	hyper	1.47587	0.00144193
chr4	44261001	44261400	hypo	-1.47474	0.00145006
chr2	100667801	100668400	hyper	1.51385	0.00145828
chr3	68975401	68975800	hypo	-1.36796	0.00148732
chr2	98310601	98310800	hypo	-1.26916	0.00149703
chr9	11778001	11778600	hypo	-1.55364	0.00152073
chr1	231255801	231256400	hypo	-1.60743	0.00152457
chr5	128654801	128655000	hypo	-1.54854	0.00152515
chrX	146442201	146442400	hyper	1.59101	0.0015413
chr6	166885401	166885600	hyper	1.39102	0.00154321
chr21	15062401	15063000	hypo	-1.43665	0.00156823
chr3	45336001	45336200	hyper	1.39482	0.00158049
chr6	52059601	52059800	hypo	-1.60233	0.00158277
chr6	152713001	152713400	hypo	-1.27504	0.00159514
chr12	80190001	80190200	hypo	-1.50829	0.00159578
chr11	117535201	117535400	hyper	1.552	0.00162692
chr10	12140801	12141200	hyper	1.45622	0.00163529
chr13	50633001	50633200	hyper	1.51316	0.00164611
chrX	49125601	49125800	hyper	1.98836	0.00166714
chr13	94682801	94683000	hypo	-1.41843	0.00168026
chr3	50988201	50988600	hypo	-1.38702	0.00168669
chr1	69674001	69674400	hypo	-1.44563	0.00170656
chr10	48554601	48554800	hyper	1.57835	0.00171751
chr18	73221001	73221400	hypo	-2.20362	0.00172583
chr1	19701801	19702000	hyper	1.49913	0.0017281
chr18	67464601	67464800	hypo	-1.99008	0.00175704
chr3	129878001	129878200	hyper	1.47144	0.00175899
chr19	16271201	16271600	hypo	-1.6917	0.00176164
chr2	13966201	13966600	hyper	1.57272	0.00178144
chr1	203489201	203489400	hypo	-1.67129	0.00178636
chr1	67061201	67061400	hypo	-1.77168	0.00179108
chr2	235678401	235678800	hyper	1.53184	0.00179258
chr3	191339801	191340200	hypo	-1.64264	0.00179933
chr5	140791001	140791200	hyper	1.65803	0.00181306
chr13	48634601	48634800	hypo	-1.41461	0.00182409
chr3	146454601	146455000	hypo	-1.47004	0.00183843
chr11	41126001	41126400	hyper	1.35702	0.00185618
chr16	61972401	61972600	hypo	-1.55507	0.00187979
chr5	953201	953400	hyper	1.46463	0.0018811
chr9	85154401	85154600	hyper	1.63127	0.00188793
chr2	100463001	100463400	hyper	1.62491	0.00189541
chr1	147984201	147984400	hypo	-1.44575	0.00189679
chr1	39054001	39054200	hyper	1.73206	0.0019006
chr2	214430001	214430200	hyper	1.53275	0.0019452
chr8	46963601	46964200	hypo	-1.23505	0.00194693
chr18	10595201	10595600	hypo	-1.40255	0.00195005
chr4	146307601	146307800	hyper	1.56972	0.00195207
chr11	63629201	63629400	hyper	1.74913	0.00196484
chr22	49275401	49275600	hyper	1.54263	0.00200959
chr17	37119201	37119400	hypo	-1.44784	0.00201028
chr15	97474001	97474400	hypo	-1.6923	0.00202261
chr7	154072201	154072400	hyper	1.43978	0.00202906
chr16	32230001	32230200	hyper	1.53806	0.0020861
chr1	230320601	230320800	hyper	1.45104	0.00209611
chr15	59414001	59414400	hyper	1.38701	0.00212839
chr13	92011201	92011800	hypo	-1.40392	0.00214253
chr19	39311401	39311600	hyper	1.39896	0.00217366
chr4	140006001	140006400	hyper	1.40327	0.00218575
chr2	77705401	77705600	hypo	-1.63964	0.00221425
chr12	77144601	77144800	hypo	-1.55961	0.00222426
chr4	127005001	127005200	hypo	-1.49293	0.00226783
chr12	57502801	57503400	hyper	1.29932	0.00230052
chr2	228312401	228312600	hyper	1.35471	0.00232593
chr6	161616201	161616400	hyper	1.38477	0.00232671
chr8	50292801	50293400	hyper	1.3553	0.002343
chr20	46085201	46085400	hypo	-1.43202	0.00234942
chr14	72517601	72518000	hypo	-1.74072	0.00234963
chr11	63628801	63629000	hyper	1.74786	0.00236504
chr10	125606001	125606400	hyper	1.44995	0.00236597
chr2	35512401	35512600	hyper	1.38814	0.00244223
chr12	128080001	128080200	hypo	-1.49534	0.00244226
chr1	199898801	199899000	hyper	1.552	0.00245811
chr10	59512401	59512600	hypo	-1.40934	0.00247744
chr1	233639401	233639600	hypo	-1.3382	0.00251048
chr20	55490801	55491000	hyper	1.48002	0.00251948
chr7	157822401	157822600	hypo	-1.75283	0.0025717
chr6	64944201	64944400	hypo	-1.34496	0.00259029
chr1	47449201	47449400	hypo	-1.46512	0.00259441
chr22	33527601	33528000	hypo	-1.506	0.00259687
chr17	53569801	53570200	hypo	-1.3109	0.00260114
chr8	133836801	133837000	hypo	-1.52271	0.00264194
chr7	120313801	120314000	hypo	-1.51513	0.00274047
chr15	46542401	46542600	hyper	1.4269	0.00276759
chr3	150577601	150577800	hypo	-1.32823	0.00277819
chr11	24614601	24614800	hypo	-1.3551	0.00283575
chr2	101977201	101977600	hypo	-1.30533	0.00289762
chr1	233856401	233856600	hypo	-1.25583	0.00290495
chr2	231185201	231186000	hyper	1.17578	0.00293434
chr1	173367601	173368000	hypo	-1.45149	0.00294379
chr12	39872001	39872200	hyper	1.43027	0.0030056
chr15	47708201	47708600	hypo	-1.39619	0.00302256
chrX	49106001	49106600	hyper	1.62945	0.00305949
chr12	83227801	83228000	hypo	-1.51143	0.00308256
chr2	111523001	111523200	hyper	1.26426	0.00308778
chr3	102593601	102594000	hypo	-1.31394	0.00314176
chr2	131930801	131931200	hyper	1.65261	0.00314253
chr12	75497401	75497600	hypo	-1.28929	0.00316052
chr9	45057801	45058200	hyper	1.27885	0.00320656
chr14	80542601	80542800	hyper	1.62818	0.00321208
chr12	42552201	42552600	hypo	-1.42242	0.00328391
chr16	32275201	32275600	hyper	1.17707	0.00333544
chrX	49114001	49114600	hyper	1.45219	0.00336756
chr17	21737601	21738200	hypo	-1.30099	0.0034143
chr10	44834801	44835000	hypo	-1.56556	0.00342484
chr7	158401401	158402200	hyper	1.19493	0.00347077
chr6	48107801	48108200	hypo	-1.23486	0.00352307
chr5	31778001	31778400	hyper	1.34968	0.00355199
chr3	1904001	1904400	hyper	1.38817	0.00359961
chr11	129723601	129724000	hyper	1.27222	0.00359972
chr7	158651401	158651600	hyper	1.25858	0.00361713
chr1	12110201	12110600	hyper	1.40011	0.00361942
chr6	238401	239000	hyper	1.3375	0.00364205
chr8	43912801	43913000	hypo	-1.15755	0.00366096
chr1	24751001	24751200	hyper	1.42364	0.00369202
chr10	101415601	101415800	hyper	1.37476	0.0036992
chr3	118569601	118569800	hypo	-1.30148	0.00372724
chr1	147562801	147563200	hyper	1.18059	0.00384825
chr7	61626001	61626600	hypo	-1.18592	0.00393422
chr16	14953001	14953200	hypo	-1.28718	0.00409882
chr20	47901001	47901400	hyper	1.31602	0.00410177
chr15	87238001	87238200	hypo	-1.38913	0.00418745
chr18	73779601	73780200	hyper	1.31536	0.00432867
chr5	146296601	146296800	hyper	1.2855	0.00455434
chr16	71827401	71827600	hypo	-1.27902	0.00457866
chr20	59546401	59546600	hyper	1.2579	0.00481888
chr6	96280201	96280600	hypo	-1.37071	0.00482456
chr3	102365601	102366000	hypo	-1.27636	0.00509844
chr3	72814001	72814400	hypo	-1.13694	0.00520206
chr12	51314001	51314200	hyper	1.15311	0.00549374
chr4	156325601	156326000	hyper	1.17955	0.00570855
chr10	95065201	95065400	hyper	1.12395	0.00591803
chr9_random	950201	950400	hypo	-1.12102	0.00606898
chr15	89030201	89030400	hyper	1.1715	0.00617389
chr3	127023001	127023200	hyper	1.19982	0.00617622
chr10	101416001	101416200	hyper	1.21901	0.00626146
chr21	14380001	14380600	hypo	-1.18545	0.00645911
chr10	41865001	41865400	hypo	-1.1237	0.00723705
chr14	51669801	51670400	hyper	1.05315	0.00728718
chr15	49437201	49437400	hyper	1.17009	0.00730662
chr2	15859201	15859400	hyper	1.10934	0.00748094
chr4	49340601	49340800	hyper	1.0272	0.00794383
chr9	40731401	40731800	hyper	1.07699	0.00942208
chr5	6657801	6658200	hypo	-1.04998	0.0104283
chr15	20595401	20595600	hyper	0.991491	0.0117319
chr16	12557801	12558000	hypo	-0.986138	0.0119855
Note: Here the logFC and Pvalue were recalculated with the reads number mapped to the merged fragments (DMRs).
