# Supplementary material for: A Genome-Wide Scan Reveals Important Roles of DNA Methylation in Human Longevity by Regulating Age-Related Disease Genes
Source: PLoS One. 2015 Mar 20;10(3):e0120388. doi: 10.1371/journal.pone.0120388 (PMC4368809; doi:10.1371/journal.pone.0120388)
Supplement: S2 Dataset — (XLS) [file pone.0120388.s002.xls]

## Sheet: dataset-2
Chr	Start	End	Direction	logFC	PValue	Location	Gene name
chr16	21946001	21946200	hypo	-2.57128	6.68e-07	intron	AC009019.10
chr13	59400001	59400200	hypo	-2.01909	4.2e-06	intron	DIAPH3
chr3	133793001	133793600	hypo	-2.14974	4.8e-06	intron	ACAD11
chr8	14706201	14706600	hyper	2.12302	4.87e-06	intron	SGCZ
chr13	48635001	48635200	hypo	-2.15393	5.56e-06	intron	FNDC3A
chr8	86309601	86309800	hyper	2.26696	6.67e-06	intron	E2F5
chrX	110910001	110910200	hypo	-1.94191	6.8e-06	intron	TRPC5
chr12	21255801	21256200	hypo	-2.19801	7.06e-06	intron	SLCO1B1
chr2	69979001	69979200	hypo	-2.5826	7.78e-06	intron	SNRNP27
chr11	19912401	19912800	hyper	2.43003	8.58e-06	intron	NAV2
chr1	97530801	97531000	hyper	2.06105	8.76e-06	intron	DPYD
chr1	15055001	15055400	hypo	-2.13734	8.79e-06	intron	RP1-21O18.1
chr19	57517001	57517200	hypo	-2.11558	1.02e-05	exon	ZNF480
chr5	42720601	42720800	hypo	-1.97914	1.64e-05	intron	GHR
chr22	27845801	27846000	hyper	2.12973	1.75e-05	intron	KREMEN1
chr2	39147001	39147200	hypo	-1.91708	2.69e-05	intron	SOS1
chr10	123921001	123921200	hypo	-1.99401	3.51e-05	intron	TACC2
chr10	30007801	30008200	hypo	-2.01209	3.84e-05	intron	SVIL
chr20	8225001	8225200	hyper	1.89542	4.7e-05	intron	PLCB1
chr3	65550401	65550600	hyper	2.15152	4.77e-05	intron	AC121493.1
chr4	143593201	143593600	hyper	1.84667	4.87e-05	intron	INPP4B
chr5	33643401	33643600	hypo	-2.05397	4.88e-05	intron	ADAMTS12
chr5	168080401	168080600	hypo	-1.76638	4.96e-05	intron	SLIT3
chr14	54312001	54312200	hypo	-2.43294	5.3e-05	intron	SAMD4A
chr3	190919801	190920600	hyper	2.06599	5.94e-05	intron	TP63
chr1	167796201	167796800	hypo	-1.87759	6.14e-05	intron-exon-intron	F5
chr17	61812801	61813000	hypo	-2.11694	6.16e-05	intron	PRKCA
chrX	5962801	5963000	hypo	-2.2634	7.34e-05	intron	NLGN4X
chr20	21066401	21066600	hyper	1.8932	7.68e-05	intron	NCRNA00153
chr14	80542201	80542400	hyper	1.94836	7.97e-05	intron	TSHR
chr1	57260001	57260200	hypo	-1.79968	8.07e-05	intron	DAB1
chr16	81529401	81530000	hyper	1.91226	8.13e-05	intron	CDH13
chr10	88919801	88920000	hyper	2.02817	8.22e-05	intron	FAM35A
chr2	124593001	124593200	hyper	1.80005	8.29e-05	intron	CNTNAP5
chr2	158917801	158918000	hyper	2.03868	8.5e-05	intron	CCDC148
chr18	65948601	65948800	hypo	-1.90686	8.5e-05	intron	RTTN
chr14	72372801	72373000	hyper	1.81702	8.64e-05	intron	DPF3
chr11	113561801	113562600	hyper	1.70042	8.73e-05	intron	ZBTB16
chr6	48110401	48111000	hypo	-2.50012	8.82e-05	intron	C6orf138
chr11	9040401	9040600	hypo	-2.03093	9.05e-05	intron	SCUBE2
chr17	64385801	64386000	hypo	-1.70452	9.85e-05	intron	ABCA8
chr4	42219401	42219600	hyper	1.7886	0.000100284	intron	ATP8A1
chr8	100028601	100028800	hyper	2.72678	0.000102184	intron	OSR2
chr10	49458401	49458600	hyper	1.80005	0.000104461	intron	ARHGAP22
chr16	52401201	52401400	hypo	-1.64481	0.000107224	intron	FTO
chr7	3347201	3347400	hypo	-1.72698	0.000114113	intron	SDK1
chr4	185802601	185803000	hyper	2.44501	0.000135528	intron	CASP3
chr20	20032601	20032800	hypo	-1.75094	0.000141489	intron	C20orf26
chr2	80726001	80726200	hypo	-1.88423	0.000147869	intron	CTNNA2
chr6	159135601	159135800	hyper	1.77089	0.000154654	intron	VIL2
chr2	65315201	65315400	hypo	-1.64481	0.000156144	intron	ACTR2
chr7	13915401	13915600	hypo	-1.89578	0.000165398	intron	ETV1
chr16	81924201	81924400	hypo	-1.80113	0.000171424	intron	CDH13
chr19	50830401	50830600	hypo	-2.50494	0.000173497	intron	EML2
chr2	96856801	96857000	hypo	-1.78291	0.000175874	intron	CNNM3
chr8	18847401	18847600	hypo	-1.95875	0.000179985	intron	PSD3
chr10	24543201	24543600	hyper	1.67127	0.00018191	intron	KIAA1217
chr3	53562201	53562400	hypo	-1.7292	0.000182155	intron	CACNA1D
chr3	54371601	54371800	hypo	-1.72211	0.000197776	intron	CACNA2D3
chr12	81382001	81382200	hypo	-1.73899	0.00019992	intron	C12orf26
chrX	30236201	30236400	hyper	2.18995	0.000202164	intron-exon	NR0B1
chr8	32568401	32568600	hypo	-1.60035	0.000204719	intron	NRG1
chr10	99365801	99366000	hyper	1.69419	0.000209382	exon	MORN4
chr16	65999801	66000000	hypo	-1.92382	0.000216485	intron	ZDHHC1
chr13	20627401	20627600	hyper	2.11358	0.000217441	intron	C13orf3
chr5	37578001	37578400	hyper	1.82743	0.000217996	intron	WDR70
chr3	117363401	117363800	hypo	-1.61758	0.000222257	intron	LSAMP
chr8	124306801	124307000	hypo	-1.78136	0.000230615	intron	C8orf76
chr3	198744001	198744400	hypo	-1.86352	0.000232097	intron	BDH1
chr1	116054801	116055000	hyper	1.85815	0.000238001	intron	CASQ2
chr6	161714001	161714200	hypo	-1.66579	0.000242351	intron	PARK2
chr10	131370201	131370400	hyper	1.77653	0.00024292	intron	MGMT
chr4	130146201	130146600	hypo	-1.68572	0.000247886	intron	SCLT1
chr12	61518801	61519000	hyper	2.04978	0.000254562	intron	PPM1H
chr1	33950801	33951000	hypo	-1.68286	0.000256436	intron	CSMD2
chr2	121306001	121306200	hyper	2.08102	0.000260985	intron	GLI2
chr6	34904401	34904600	hyper	1.74636	0.000274932	intron	UHRF1BP1
chr2	176551201	176551400	hypo	-1.78431	0.000275501	intron	KIAA1715
chr4	149384801	149385000	hypo	-1.68739	0.000275706	intron	NR3C2
chr21	40768001	40768200	hypo	-1.88423	0.000275985	intron	DSCAM
chr15	48139401	48140000	hypo	-1.84097	0.000281497	intron	ATP8B4
chr6	152720401	152721000	hyper	1.63722	0.000290073	intron	SYNE1
chr9	102371001	102371400	hypo	-1.78136	0.000301042	intron	C9orf30
chr4	7674401	7674600	hyper	1.54186	0.000307005	intron	SORCS2
chr1	244611001	244611200	hypo	-1.62107	0.000308918	intron	SMYD3
chr11	17833001	17833200	hyper	1.8635	0.000312277	intron	SERGEF
chr1	168934601	168934800	hyper	1.65313	0.000315695	intron	PRRX1
chr15	82334401	82335000	hypo	-1.71302	0.000322615	intron	ADAMTSL3
chr8	114058201	114058400	hypo	-1.52931	0.000328973	intron	CSMD3
chrX	67186601	67186800	hyper	2.14952	0.0003374	intron	OPHN1
chr20	14592601	14592800	hypo	-2.05397	0.000341661	intron	C20orf133
chr12	128261601	128261800	hypo	-1.59135	0.000348385	intron	TMEM132D
chr10	21195601	21195800	hyper	1.67795	0.000358386	intron	NEBL
chr20	4928801	4929000	hyper	1.91455	0.000358522	intron	SLC23A2
chr11	33040801	33041000	hyper	1.72801	0.000359177	intron	TCP11L1
chr7	101959001	101959200	hyper	1.73155	0.000359724	intron	AC093668.4-1
chr7	14268201	14268400	hypo	-1.71127	0.000361586	intron	DGKB
chr10	33532601	33533000	hyper	2.02197	0.000369313	intron	NRP1
chr5	179936601	179937000	hypo	-1.66863	0.000370017	exon	CNOT6
chr18	40698801	40699000	hypo	-1.64614	0.000376705	intron	SETBP1
chr5	58085001	58085200	hypo	-1.83802	0.00038128	intron	RAB3C
chr7	43775201	43775400	hyper	1.65963	0.000382951	intron	BLVRA
chr4	147967201	147967400	hypo	-1.8073	0.000385161	intron	TTC29
chr2	185365201	185365400	hypo	-1.70821	0.000403203	intron	ZNF804A
chr20	19146201	19146600	hyper	1.75209	0.000408074	intron	SLC24A3
chr6	84944201	84944400	hypo	-1.55195	0.000409313	intron	KIAA1009
chr9	126527601	126527800	hypo	-2.06257	0.000410232	intron	NR6A1
chr14	24171801	24172200	hyper	1.60815	0.000413659	intron-exon-intron	GZMB
chr9	124749401	124749600	hypo	-1.6653	0.000417121	intron,promoter	RABGAP1,Y_RNA
chr14	32881001	32881400	hypo	-1.4684	0.000417231	intron	NPAS3
chr4	124366601	124366800	hypo	-1.68739	0.000419583	intron	SPATA5
chr12	106313401	106313600	hypo	-1.76638	0.000427541	intron	BTBD11
chr7	7857201	7857600	hypo	-1.87416	0.000432541	intron	AC006465.3
chr12	32418201	32418400	hyper	1.62511	0.000432641	intron	BICD1
chr3	188257401	188257600	hypo	-1.95109	0.00043903	intron	ST6GAL1
chr6	42377001	42377200	hypo	-1.6879	0.00044319	intron	TRERF1
chr15	78810601	78810800	hypo	-2.05448	0.000446341	intron	FAM108C1
chr6	96739201	96739400	hypo	-1.68478	0.000452463	intron	FUT9
chr4	151652001	151652200	hypo	-1.6485	0.000455058	intron	LRBA
chr7	7532201	7532600	hypo	-1.74195	0.000456406	intron	COL28A1
chr1	45219801	45220000	hyper	1.59866	0.000459305	intron	EIF2B3
chr2	161982401	161982600	hyper	1.61878	0.000467944	intron-exon-intron	TBR1
chr3	133860601	133861000	hypo	-1.6232	0.00047564	promoter, intron	UBA5,ACAD11
chr2	98893201	98893400	hyper	1.61717	0.000476271	intron	C2orf55
chr15	24983401	24983600	hypo	-1.69998	0.0004835	intron	GABRG3
chr20	13203201	13203600	hyper	1.87174	0.000491203	intron	ISM1
chr20	31425401	31425600	hypo	-1.5238	0.000492344	intron-exon	CDK5RAP1
chr16	25717601	25717800	hypo	-1.88423	0.00049326	intron	HS3ST4
chr7	70399401	70399600	hyper	1.62028	0.00049978	intron	WBSCR17
chr17	72139801	72140000	hypo	-1.70452	0.00050209	intron	ST6GALNAC1
chr3	78955201	78955400	hypo	-1.66706	0.000503501	intron	ROBO1
chr17	2786201	2786400	hyper	1.51894	0.0005057	intron	GARNL4
chr15	32003801	32004000	hyper	1.59813	0.000508609	intron	AVEN
chr1	14949801	14950000	hypo	-2.50033	0.000514749	intron	RP1-21O18.1
chr14	23951601	23951800	hypo	-1.85671	0.000516685	intron	KIAA1305
chr2	80267801	80268000	hypo	-1.64614	0.000517676	intron	CTNNA2
chr1	199898401	199898600	hyper	1.71413	0.000518343	intron	NAV1
chr17	45883401	45883600	hyper	1.56103	0.000520403	intron	ACSF2
chr12	80169001	80169200	hyper	2.17306	0.000522062	intron	ACSS3
chr2	212261201	212261400	hypo	-1.66475	0.000528671	intron	ERBB4
chr1	1634201	1634600	hyper	2.20048	0.000535622	intron	CDC2L2
chr2	97801201	97801600	hypo	-1.71149	0.000538346	intron-exon	TMEM131
chr15	88225201	88225600	hyper	1.60024	0.00056119	intron	AP3S2
chr2	157040801	157041000	hypo	-1.93844	0.000566121	intron-exon-intron	GPD2
chr2	131410201	131410400	hypo	-1.61177	0.000572851	intron	ARHGEF4
chr4	57622201	57622400	hyper	1.64265	0.000595946	intron	IGFBP7
chr16	86218401	86219000	hyper	1.86892	0.000612622	intron	JPH3
chr2	134757801	134758000	hypo	-1.5474	0.000627343	intron	MGAT5
chr2	32778401	32778600	hyper	1.46787	0.00064187	intron	TTC27
chr5	148908801	148909000	hyper	1.57095	0.000643206	intron	CSNK1A1
chr7	153325801	153326000	hypo	-1.60035	0.000654476	intron	DPP6
chr6	108169601	108170000	hypo	-1.56527	0.000654792	intron	SCML4
chr2	205202201	205202600	hyper	1.55201	0.000655562	intron	PARD3B
chr22	27846401	27846600	hyper	1.46167	0.000690156	intron	KREMEN1
chr7	154086201	154086600	hyper	1.56823	0.000697433	intron	DPP6
chr14	54407401	54407600	hyper	2.05442	0.000700318	intron	GCH1
chr22	38693401	38693600	hyper	1.55915	0.000714205	intron	GRAP2
chr6	24537801	24538000	hyper	1.94323	0.000734172	intron	GPLD1
chr12	10165201	10165400	hyper	1.51274	0.000737449	intron	CLEC7A
chr1	76678201	76678400	hypo	-1.55994	0.000746809	intron	ST6GALNAC3
chr1	172408601	172408800	hyper	1.58131	0.000754055	intron	RABGAP1L
chr20	39576601	39577000	hyper	1.58131	0.000764308	intron-exon	CHD6
chr1	183046801	183047000	hypo	-1.47676	0.000764408	intron	FAM129A
chr5	140778001	140778400	hyper	1.69084	0.000785604	intron,exon	PCDHGA2,PCDHGA3,PCDHGB7,PCDHGA6,PCDHGA8
chr19	59948801	59949000	hypo	-1.65143	0.000790904	intron	KIR2DL3
chr3	59869401	59869600	hypo	-1.79436	0.000792897	intron	FHIT
chr2	135542601	135542800	hyper	1.43255	0.000837435	intron	RAB3GAP1
chr14	99933201	99933400	hypo	-1.73193	0.000871205	intron	WDR25
chr10	49460801	49461200	hyper	1.59339	0.000877142	intron-exon	ARHGAP22
chr3	65436401	65436600	hypo	-1.58749	0.000877776	intron	AC121493.1
chr7	100432801	100433000	hyper	1.97415	0.000886822	promoter	AC105446.4-1
chr13	56611601	56612200	hypo	-1.56754	0.000902585	promoter	PRR20
chr2	100453801	100454200	hyper	1.74598	0.00090331	intron	NMS
chr6	132203801	132204400	hypo	-1.65541	0.000930283	intron	ENPP1
chr4	170006401	170007000	hyper	1.70506	0.000962086	intron	PALLD
chr7	150305001	150305200	hyper	1.70837	0.000968354	intron	KCNH2
chr9	112004401	112004600	hyper	1.47292	0.000986226	intron	C9orf152
chr8	106835801	106836000	hypo	-1.72092	0.000994682	intron	ZFPM2
chr15	50528001	50528200	hyper	1.55199	0.000995268	intron	MYO5A
chr5	135667801	135668000	hypo	-1.56623	0.00100513	intron	TRPC7
chr19	10259601	10259800	hyper	1.50033	0.00101489	promoter, intron-exon	ICAM5,ICAM4
chr10	77122801	77123000	hypo	-1.42233	0.00102037	intron	C10orf11
chr8	56312201	56312400	hyper	1.77334	0.00103175	intron	XKR4
chr10	67762201	67762400	hypo	-1.69517	0.00104495	intron	CTNNA3
chr15	30496601	30497000	hyper	1.53479	0.00104977	intron	FAM7A1
chr10	33063401	33063800	hyper	1.52232	0.00105829	intron	C10orf68
chr1	57985601	57985800	hyper	1.52035	0.00108161	intron	DAB1
chr6	162158601	162159000	hypo	-1.46574	0.00109064	intron	PARK2
chr12	29735601	29736000	hypo	-1.61177	0.00117297	intron	TMTC1
chr3	197540401	197540600	hypo	-1.59633	0.00118285	intron	TM4SF19
chr4	53996401	53996600	hypo	-1.55175	0.00128953	intron	FIP1L1
chr1	152759201	152759400	hypo	-1.47824	0.00132756	intron	TDRD10
chr7	68773401	68773600	hyper	1.3854	0.00132929	intron	AUTS2
chr11	70084601	70084800	hypo	-1.92873	0.00135224	intron	SHANK2
chr13	48723201	48723800	hyper	1.38865	0.00139316	intron	CDADC1
chr3	113286401	113286600	hyper	1.44881	0.001409	promoter	C3orf52
chr18	42424401	42424600	hyper	1.6873	0.00143872	intron	LOXHD1
chr8	10695001	10695200	hyper	1.47587	0.00144193	intron	AC105001.3-1
chr3	68975401	68975800	hypo	-1.36796	0.00148732	intron	FAM19A4
chr1	231255801	231256400	hypo	-1.60743	0.00152457	intron	PCNXL2
chr6	166885401	166885600	hyper	1.39102	0.00154321	intron	RPS6KA2
chr6	52059601	52059800	hypo	-1.60233	0.00158277	intron	PKHD1
chr6	152713001	152713400	hypo	-1.27504	0.00159514	intron	SYNE1
chr12	80190001	80190200	hypo	-1.50829	0.00159578	intron	PPFIA2
chrX	49125601	49125800	hyper	1.98836	0.00166714	intron	GAGE2B
chr13	94682801	94683000	hypo	-1.41843	0.00168026	intron	ABCC4
chr3	50988201	50988600	hypo	-1.38702	0.00168669	intron	DOCK3
chr1	203489201	203489400	hypo	-1.67129	0.00178636	intron	TMCC2
chr1	67061201	67061400	hypo	-1.77168	0.00179108	intron	WDR78
chr5	140791001	140791200	hyper	1.65803	0.00181306	exon,intron	PCDHGA3,PCDHGA6,PCDHGA8,PCDHGA11,PCDHGA12,PCDHGB7
chr13	48634601	48634800	hypo	-1.41461	0.00182409	intron	FNDC3A
chr5	953201	953400	hyper	1.46463	0.0018811	intron	TRIP13
chr9	85154401	85154600	hyper	1.63127	0.00188793	intron-exon-intron	FRMD3
chr2	100463001	100463400	hyper	1.62491	0.00189541	intron-exon	NMS
chr2	214430001	214430200	hyper	1.53275	0.0019452	intron	SPAG16
chr4	146307601	146307800	hyper	1.56972	0.00195207	intron	OTUD4
chr11	63629201	63629400	hyper	1.74913	0.00196484	intron	FLRT1,MACROD1
chr22	49275401	49275600	hyper	1.54263	0.00200959	exon	MIOX
chr15	97474001	97474400	hypo	-1.6923	0.00202261	intron	SYNM
chr7	154072201	154072400	hyper	1.43978	0.00202906	intron	DPP6
chr13	92011201	92011800	hypo	-1.40392	0.00214253	intron	GPC5
chr6	161616201	161616400	hyper	1.38477	0.00232671	promoter	AGPAT4
chr14	72517601	72518000	hypo	-1.74072	0.00234963	intron	ZFYVE1
chr11	63628801	63629000	hyper	1.74786	0.00236504	intron	FLRT1,MACROD1
chr10	125606001	125606400	hyper	1.44995	0.00236597	intron	CPXM2
chr1	199898801	199899000	hyper	1.552	0.00245811	intron	NAV1
chr1	233639401	233639600	hypo	-1.3382	0.00251048	intron	TBCE
chr7	157822401	157822600	hypo	-1.75283	0.0025717	intron	PTPRN2
chr8	133836801	133837000	hypo	-1.52271	0.00264194	intron	TMEM71
chr15	46542401	46542600	hyper	1.4269	0.00276759	intron-exon	FBN1
chr3	150577601	150577800	hypo	-1.32823	0.00277819	intron	TM4SF1
chr11	24614601	24614800	hypo	-1.3551	0.00283575	intron	LUZP2
chr2	101977201	101977600	hypo	-1.30533	0.00289762	intron	IL1R2
chr1	233856401	233856600	hypo	-1.25583	0.00290495	intron	GNG4
chr1	173367601	173368000	hypo	-1.45149	0.00294379	intron	TNN
chr12	39872001	39872200	hyper	1.43027	0.0030056	intron	PDZRN4
chr15	47708201	47708600	hypo	-1.39619	0.00302256	intron	DTWD1
chr2	111523001	111523200	hyper	1.26426	0.00308778	intron	ACOXL
chr3	102593601	102594000	hypo	-1.31394	0.00314176	intron	SENP7
chr9	45057801	45058200	hyper	1.27885	0.00320656	promoter	CR769775.11
chr14	80542601	80542800	hyper	1.62818	0.00321208	intron	TSHR
chr12	42552201	42552600	hypo	-1.42242	0.00328391	intron	TMEM117
chrX	49114001	49114600	hyper	1.45219	0.00336756	intron-exon-intron	GAGE12I
chr7	158401401	158402200	hyper	1.19493	0.00347077	intron	WDR60
chr6	48107801	48108200	hypo	-1.23486	0.00352307	intron	C6orf138
chr11	129723601	129724000	hyper	1.27222	0.00359972	intron	AP002986.2
chr1	12110201	12110600	hyper	1.40011	0.00361942	intron	TNFRSF8
chr6	238401	239000	hyper	1.3375	0.00364205	intron	DUSP22
chr10	101415601	101415800	hyper	1.37476	0.0036992	intron	ENTPD7
chr16	14953001	14953200	hypo	-1.28718	0.00409882	exon	NPIP,AC138932.4-1
chr20	47901001	47901400	hyper	1.31602	0.00410177	intron	SLC9A8
chr15	87238001	87238200	hypo	-1.38913	0.00418745	intron	HAPLN3
chr5	146296601	146296800	hyper	1.2855	0.00455434	intron	PPP2R2B
chr20	59546401	59546600	hyper	1.2579	0.00481888	intron	CDH4
chr10	95065201	95065400	hyper	1.12395	0.00591803	intron	MYOF
chr10	101416001	101416200	hyper	1.21901	0.00626146	intron	ENTPD7
chr15	49437201	49437400	hyper	1.17009	0.00730662	intron	GLDN
chr5	6657801	6658200	hypo	-1.04998	0.0104283	intron	NSUN2
chr15	20595401	20595600	hyper	0.991491	0.0117319	exon	NIPA1
chr16	12557801	12558000	hypo	-0.986138	0.0119855	intron	SNX29
