# Supplementary material for: A Genome-Wide Scan Reveals Important Roles of DNA Methylation in Human Longevity by Regulating Age-Related Disease Genes
Source: PLoS One. 2015 Mar 20;10(3):e0120388. doi: 10.1371/journal.pone.0120388 (PMC4368809; doi:10.1371/journal.pone.0120388)
Supplement: S3 Dataset — (XLS) [file pone.0120388.s003.xls]

## Sheet: Sheet1
Gene name
ABCC4
AC093668.4-1
AC105001.3-1
ACOXL
ACSF2
ADAMTS12
ADAMTSL3
AGPAT4
AP002986.2
AP3S2
ARHGEF4
ATP8B4
AUTS2
AVEN
BDH1
BICD1
BLVRA
BTBD11
C10orf11
C20orf133
C20orf26
C2orf55
C9orf152
C9orf30
CACNA1D
CACNA2D3
CASQ2
CDH4
CNNM3
CNOT6
CPXM2
CSMD2
CSMD3
CTNNA3
DGKB
DOCK3
DSCAM
DUSP22
FAM108C1
FAM129A
FHIT
FTO
GABRG3
GARNL4
GLDN
GLI2
GPC5
GRAP2
HS3ST4
ICAM5
IGFBP7
IL1R2
INPP4B
JPH3
KCNH2
KIAA1217
KIAA1305
LOXHD1
LUZP2
MGAT5
MGMT
MYO5A
MYOF
NAV2
NEBL
NIPA1
NPAS3
NR6A1
NRP1
OPHN1
OSR2
OTUD4
PALLD
PARD3B
PCDHGA11
PCDHGA12
PCNXL2
PDZRN4
PKHD1
PLCB1
PPM1H
PPP2R2B
PRKCA
PSD3
PTPRN2
RAB3C
RABGAP1
ROBO1
RPS6KA2
SAMD4A
SCLT1
SCML4
SCUBE2
SDK1
SENP7
SERGEF
SETBP1
SHANK2
SLC23A2
SLC24A3
SLC9A8
SLIT3
SMYD3
SNX29
SORCS2
SPAG16
SPATA5
ST6GAL1
ST6GALNAC1
ST6GALNAC3
SVIL
SYNM
TACC2
TBCE
TDRD10
TMEM132D
TNFRSF8
TRERF1
TRIP13
TRPC7
TTC29
UHRF1BP1
VIL2
WBSCR17
WDR25
WDR60
XKR4
Y_RNA
ZBTB16
ZDHHC1
ZNF480
AC121493.1
ARHGAP22
CDH13
CTNNA2
DAB1
DPP6
F5
FLRT1
GPD2
ICAM4
KREMEN1
MACROD1
NAV1
PARK2
PCDHGA2
PCDHGA3
PCDHGA6
PCDHGA8
PCDHGB7
RP1-21O18.1
SYNE1
TBR1
TMEM131
